# Supplementary material for: The Health Literacy Status and Its Role in Interventions in Iran: A Systematic and Meta-Analysis
Source: Int J Environ Res Public Health. 2021 Apr 17;18(8):4260. doi: 10.3390/ijerph18084260 (PMC8073744; doi:10.3390/ijerph18084260)
Supplement: Supplementary file 1 [file ijerph-18-04260-s001.zip]

Archive with 1 entries (1 files):
- ijerph-1135644-supplementary.pdf
